# Supplementary material for: A divergent haplotype with a large deletion at the berry color locus causes a white-skinned phenotype in grapevine
Source: Hortic Res. 2025 Mar 6;12(6):uhaf069. doi: 10.1093/hr/uhaf069 (PMC12038235; doi:10.1093/hr/uhaf069)
Supplement: Web_Material_uhaf069 [file web_material_uhaf069.zip]

Archive with 2 entries (2 files):
- Supplementary_figures_28_1_25.docx
- Tables_article_BCL_28_1_25.xlsx
