# Supplementary material for: A divergent haplotype with a large deletion at the berry color locus causes a white-skinned phenotype in grapevine
Source: Hortic Res. 2025 Mar 6;12(6):uhaf069. doi: 10.1093/hr/uhaf069 (PMC12038235; doi:10.1093/hr/uhaf069)
Supplement: Web_Material_uhaf069 [file web_material_uhaf069.zip › Tables_article_BCL_28_1_25.xlsx]

## Sheet: Table1
Table 1. Summary of the different haplotypes at the BCL. Allelic composition is given for every haplotype together with an example of a cultivar bearing it. Gret1 is a retrotransposon.
Haplotype		Species		Example of a cultivar		VvMybA1		VvMybA2		VvMybA3		Berry skin color		Comments
HapA		Vitis vinifera		'Chasselas'		VvMybA1a: Gret1 insertion in the promoter region, nonfunctional		2 nonsynonymous mutations, nonfunctional		209bp deletion in the third exon, nonfunctional		Not able to trigger anthocyanin production
HapB		Vitis vinifera		'Chardonnay rose'		VvMybA1b: Gret1 is partially excised		2 nonsynonymous mutations, nonfunctional		209bp deletion in the third exon, nonfunctional		Partially able to trigger anthocyanin production
HapC-N		Vitis vinifera		'Pinot noir'		VvMybA1c: functional		VvMybA2r: functional		209bp deletion in the third exon, nonfunctional		Trigger anthocyanin production
HapD		Vitis vinifera		'Pinot blanc'		Absent, large deletion at the BCL		Absent, large deletion at the BCL		Absent, large deletion at the BCL		Not able to trigger anthocyanin production
HapE1		Vitis labrusca		'Concord'		Absent, large deletion at the BCL		VlMybA1-2		VlMybA1-3		Trigger anthocyanin production
HapF1		Vitis vinifera		'Saperavi'		VvMybA1_SUB, likely functional		Likely functional		No 209 bp deletion, likely functional		Trigger anthocyanin production		No tandem duplication of VvMybA4
HapF2		Vitis vinifera		'Montepulciano'		VvMybA1_SUB, likely functional		Likely functional		No 209 bp deletion, likely functional		Trigger anthocyanin production		Tandem duplication of VvMybA4
HapFDel		Vitis vinifera		'Sultanina'		VvMybA1_SUB, likely functional		Absent, large deletion at the BCL		Absent, large deletion at the BCL		Not able to trigger anthocyanin production

## Sheet: Table2
				B
Table 2. Gene expression data (TPM, transcripts per million) in berry skin at six weeks after veraison for four cultivars. BCL stands for berry color locus on chromosome 2.
Cultivar		Genotype at BCL		Skin berry color		Gene/allele expression (TPM)
						Haplotype F/FDEL				Haplotype A
						VvMybA1	VvMybA2	VvMybA3		VvMybA1	VvMybA2	VvMybA3		UFGT
'Cornalin d'Aoste'		HapF/HapA		Black		33	98	104		n. d.	81	218		141
'Listan Prieto'		HapF/HapA		Black		2	23	95		n. d.	35	70		149
'Otcha Bala'		HapFDEL/HapA		White		9	n. d.	n. d.		n. d.	18	80		0.4
'Khusaine Belyi'		HapFDEL/HapA		White		5	n. d.	n. d.		n. d.	24	85		0.4
		0.378788

## Sheet: Table3
Table 3. Haplotype F1 frequency detected in whole genomic sequencing (WGS) data in diverse accessions of Vitis vinifera subsp. sylvestris from different origin. The details of the studied WGS data are given in Table S7.
Region/country where the accessions were collected		Number of WGS data examined		HapF1 detected (frequency in %)
Portugal		4		Not detected
Spain		20		Not detected
Tunisia		2		Not detected
France		10		Not detected
Europe		9		Not detected
Switzerland		5		Not detected
Germany		5		Not detected
Austria		4		Not detected
Italy		40		Not detected
Croatia		5		Not detected
Hungary		5		Not detected
Bulgaria		5		Not detected
Roumania		3		Not detected
Turkey		5		Not detected
Crimea		10		1 (10%)
Israel		11		7 (64%)
Iran		10		6 (60%)
Caucasia		6		3 (50%)
Armenia		10		8 (80%)
Azerbaijan		10		6 (60%)
Georgia		10		9 (90%)

## Sheet: TableS1
Table S1. Cultivars carrying VvMybA1_SUB allele and their haplotype compositions at the berry color locus (VvMybA1 and VvMybA3). Allelic composition for gene VvMybA1 was assessed using primer pair Bf/Cr. Presence (+) or absence (-) of VvMybA3_HapF allele was infered based on PCR's results using primer pair MybA3_HapF_F and MybA3_HapF_R.
Collection	Cultivar name (vivc prime name)	Country of origin (VIVC)	Berry color	VvMybA1	VvMybA3_HapF
Vassal(France)	Sultanina	Central Asia	White	VvMybA1a/VvMybA1_SUB	-
Vassal(France)	Kishmish Chernyi	Azerbaijan	Black	VvMybA1c/VvMybA1_SUB	-
Vassal(France)	Naose	Afghanistan	Red	VvMybA1c/VvMybA1_SUB	-
Vassal(France)	Golodan	Afghanistan	White	VvMybA1a/VvMybA1_SUB	-
Vassal(France)	Criolla Grande Sanjuanina	Argentina	Black	VvMybA1a/VvMybA1_SUB	+
Vassal(France)	San Francisco	Argentina	Black	VvMybA1a/VvMybA1_SUB	+
Vassal(France)	Cereza	Argentina	Black	VvMybA1a/VvMybA1_SUB	+
Vassal(France)	Listan Prieto	Spain	Black	VvMybA1a/VvMybA1_SUB	+
Agroscope(Switzerland)	Khusaine Belyi	Armenia	White	VvMybA1a/VvMybA1_SUB	-
Vassal(France)	Matrassa	Azerbeijan	Black	VvMybA1a/VvMybA1_SUB	+
Vassal(France)	Longyan	China	Red	VvMybA1a/VvMybA1_SUB	-
Vassal(France)	White Wortley Hall	Cross Sultanina x Heptakilo	White	VvMybA1a/VvMybA1_SUB	-
Vassal(France)	Maratheftico	Cyprus	Black	VvMybA1a/VvMybA1_SUB	+
Vassal(France)	Ophtalmo	Cyprus	Black	VvMybA1a/VvMybA1_SUB	+
Agroscope(Switzerland)	Saperavi	Georgia	Black	VvMybA1c/VvMybA1_SUB	+
Vassal(France)	Chava	Georgia	Black	VvMybA1a/VvMybA1_SUB	+
Vassal(France)	Heptakilo	Greece	Black	VvMybA1a/VvMybA1_SUB	+
Vassal(France)	Romeiko	Greece	Black	VvMybA1a/VvMybA1_SUB	+
Vassal(France)	Aetonychi mavro	Greece	Black	VvMybA1a/VvMybA1_SUB	+
Vassal(France)	Aidani mavro	Greece	Black	VvMybA1a/VvMybA1_SUB	+
Vassal(France)	Voidomatis	Greece	Black	VvMybA1a/VvMybA1_SUB	+
Vassal(France)	Kalatchel	Iran	White	VvMybA1a/VvMybA1_SUB	-
Vassal(France)	Eskeri	Iran	White	VvMybA1a/VvMybA1_SUB	-
Agroscope(Switzerland)	Vuillermin	Italy	Black	VvMybA1a/VvMybA1_SUB	+
Agroscope(Switzerland)	Neyret	Italy	Black	VvMybA1a/VvMybA1_SUB	+
Agroscope(Switzerland)	Vien de Nuss	Italy	Black	VvMybA1c/VvMybA1_SUB	+
Agroscope(Switzerland)	Petit Rouge	Italy	Black	VvMybA1a/VvMybA1_SUB	+
Agroscope(Switzerland)	Fumin	Italy	Black	VvMybA1c/VvMybA1_SUB	+
Agroscope(Switzerland)	Mayolet	Italy	Black	VvMybA1a/VvMybA1_SUB	+
Agroscope(Switzerland)	Avarengo	Italy	Black	VvMybA1c/VvMybA1_SUB	+
Agroscope(Switzerland)	Fortana nera	Italy	Black	VvMybA1c/VvMybA1_SUB	+
IAR Aosta (Italy)	Ner d'Ala	Italy	Black	VvMybA1c/VvMybA1_SUB	+
IAR Aosta (Italy)	Bonda	Italy	Black	VvMybA1c/VvMybA1_SUB	+
Vassal(France)	Giro sardo	Italy	Black	VvMybA1a/VvMybA1_SUB	+
Vassal(France)	Montepulciano	Italy	Black	VvMybA1a/VvMybA1_SUB	+
Agroscope(Switzerland)	Koshu	Japan	Rose	VvMybA1a/VvMybA1_SUB	-
Vassal(France)	Komahikari	Japan	White	VvMybA1a/VvMybA1_SUB	-
Vassal(France)	Asswad karech	Lebanon	Black	VvMybA1a/VvMybA1_SUB	+
Agroscope(Switzerland)	Alvina	Modern cross: Alphonse Lavallée x Sultanina	Black	VvMybA1c/VvMybA1_SUB	-
Agroscope(Switzerland)	IRAC1933	Modern cross: Bronner x Rouge du Pays	Black	VvMybA1a/VvMybA1_SUB	+
Vassal(France)	Rubinovyi Magaracha	Modern cross: Cabernet Sauvignon x Saperavi	Black	VvMybA1c/VvMybA1_SUB	+
Agroscope(Switzerland)	Cornarello	Modern cross: Cornalin d'Aoste x Gamaret	Black	VvMybA1c/VvMybA1_SUB	+
Agroscope(Switzerland)	LN33	Modern cross: Couderc 1613 x Sultanina	White	VvMybA1a/VvMybA1_SUB	-
Agroscope(Switzerland)	576P	Modern cross: IRAC1933 x Voltis	Black	VvMybA1a/VvMybA1_SUB	+
Vassal(France)	Bruni 116	Modern cross: Muscat Reine des vignes X Sultanina	White	VvMybA1a/VvMybA1_SUB	-
Vassal(France)	Quebranta	Peru	Black	VvMybA1a/VvMybA1_SUB	+
Vassal(France)	Mollar Cano	Spain	Black	VvMybA1a/VvMybA1_SUB	+
Vassal(France)	Tinta Francisca	Portugal	Black	VvMybA1a/VvMybA1_SUB	+
Vassal(France)	Kristal	South Africa	White	VvMybA1a/VvMybA1_SUB	-
Agroscope(Switzerland)	Rouge du Pays	Switzerland		VvMybA1c/VvMybA1_SUB	+
Agroscope(Switzerland)	Cornalin d'Aoste	Swizterland	Black	VvMybA1a/VvMybA1_SUB	+
Agroscope(Switzerland)	Humagne gris	Swizterland	Gray	VvMybA1a/VvMybA1_SUB	+
Agroscope(Switzerland)	Goron de Bovernier	Swizterland	Black	VvMybA1c/VvMybA1_SUB	+
Vassal(France)	Asmi assouad	Syria	Black	VvMybA1a/VvMybA1_SUB	+
Vassal(France)	Kuldzhinskii	Tajikistan	Rose	VvMybA1a/VvMybA1_SUB	-
Vassal(France)	Danugue	Tunisa	Black	VvMybA1c/VvMybA1_SUB	+
Vassal(France)	Bou Rouguia	Tunisa	Black	VvMybA1c/VvMybA1_SUB	+
Vassal(France)	Ben Suilah	Tunisa	Black	VvMybA1a/VvMybA1_SUB	+
Agroscope(Switzerland)	Koussan	Turkey	Black	VvMybA1c/VvMybA1_SUB	+
Vassal(France)	Kara ouzume Aschkhabadsky	Turkmenistan	Black	VvMybA1a/VvMybA1_SUB	+
Vassal(France)	Kizil sapak faux	Turkmenistan	Black	VvMybA1a/VvMybA1_SUB	+
Geilweilerhof(Germany)	Gissary	Ukraine	Rose	VvMybA1a/VvMybA1_SUB	-
Vassal(France)	Koutlaksky belyi	Ukraine	White	VvMybA1a/VvMybA1_SUB	-
Agroscope(Switzerland)	Kishmish vatkana	Uzbekistan	Black	VvMybA1a/VvMybA1_SUB	+
Agroscope(Switzerland)	Otcha bala	Uzbekistan	White	VvMybA1a/VvMybA1_SUB	-
Geilweilerhof(Germany)	Vasarga Chernaya	Uzbekistan	Black	VvMybA1a/VvMybA1_SUB	+
Geilweilerhof(Germany)	Dzhandzhal Kara	Uzbekistan	Black	VvMybA1a/VvMybA1_SUB	+
Vassal(France)	Rannii Vira	Uzbekistan	White	VvMybA1a/VvMybA1_SUB	-
Vassal(France)	Angoor Kalan	Uzbekistan	Rose	VvMybA1a/VvMybA1_SUB	-
Vassal(France)	Black Monukka	Uzbekistan	Black	VvMybA1c/VvMybA1_SUB	-
Agroscope(Switzerland)	Gora chirine	Iran	Rose	VvMybA1a/VvMybA1b/VvMybA1_SUB	-

## Sheet: TableS2
Table S2. IBD estimates between Alpine cultivars carrying VvMybA1_SUB.
cultivar_1	cultivar_2	Z0	Z1	Z2
Mayolet	Petit rouge	0.6207	0	0.3793
Mayolet	Neyret	0.5846	0.1365	0.279
Mayolet	Vuillermin	0.5597	0.1316	0.3087
Mayolet	Fumin	1	0	0
Mayolet	Cornalin d`Aoste	0.4221	0.3895	0.1884
Mayolet	Goron de Bovernier	0.7887	0	0.2113
Mayolet	Rouge du Pays	0.3019	0.437	0.2611
Petit rouge	Neyret	0.3968	0.2423	0.3609
Petit rouge	Vuillermin	0.615	0.1949	0.1901
Petit rouge	Fumin	0.6893	0	0.3107
Petit rouge	Cornalin d`Aoste	0.6366	0.1929	0.1706
Petit rouge	Goron de Bovernier	0.7741	0	0.2259
Petit rouge	Rouge du Pays	0.3661	0.4632	0.1707
Neyret	Vuillermin	0.6672	0.0897	0.2431
Neyret	Fumin	0.7482	0	0.2518
Neyret	Cornalin d`Aoste	0.6084	0.2494	0.1422
Neyret	Goron de Bovernier	0.7764	0	0.2236
Neyret	Rouge du Pays	0.3203	0.4852	0.1946
Vuillermin	Fumin	0.3563	0.3478	0.2959
Vuillermin	Cornalin d`Aoste	0.7636	0.077	0.1594
Vuillermin	Goron de Bovernier	1	0	0
Vuillermin	Rouge du Pays	0.7676	0.0034	0.2291
Fumin	Cornalin d`Aoste	0.8209	0	0.1791
Fumin	Goron de Bovernier	1	0	0
Fumin	Rouge du Pays	0.7359	0	0.2641
Cornalin d`Aoste	Goron de Bovernier	0.7482	0.1232	0.1286
Cornalin d`Aoste	Rouge du Pays	0.1516	0.6326	0.2158
Goron de Bovernier	Rouge du Pays	0.4873	0.2641	0.2485

## Sheet: TableS3
Table S3. List of cultivars having alleles VvMybA1-SUB and VvMybA1a at VvMybA1 gene and the corresponding information about berry skin color.
Cultivar name (vivc prime name)	Berry skin color	Source
Angur Kalan	Black	Lijavetsky et al. 2006
Autumn Seedless	White	Lijavetsky et al. 2006
Cereza	Black	Lijavetsky et al. 2006
Criolla	Black	Lijavetsky et al. 2006
Fusca	Black	Lijavetsky et al. 2006
Gateta	Black	Lijavetsky et al. 2006
Kischmisch Ali blanc	White	Lijavetsky et al. 2006
Opthalmo	Black	Lijavetsky et al. 2006
Perla nera	Black	Lijavetsky et al. 2006
Pirovano 166A	White	Lijavetsky et al. 2006
Planta mula	Black	Lijavetsky et al. 2006
Sultanina	White	Lijavetsky et al. 2006
Sultanina	Rose	Lijavetsky et al. 2006
Sultanina	Red	Lijavetsky et al. 2006
Khusaine Belyi	White	Azuma et al. 2008
Koshu	Rose	Azuma et al. 2008
Longyan	Rose	Azuma et al. 2008
Asswad karech	Black	Lacombe et al. 2012
Chava	Black	Lacombe et al. 2012
Heptakilo	Black	Lacombe et al. 2012
Kara usyum Ashkhabadskii	Black	Lacombe et al. 2012
Kizil sapak faux	Black	Lacombe et al. 2012
Kutlakskii belyi	Rose	Lacombe et al. 2012
Listan Prieto	Black	Lacombe et al. 2012
Maratheftico	Black	Lacombe et al. 2012
Matrassa	Black	Lacombe et al. 2012
Montepulciano	Black	Lacombe et al. 2012
Romeiko	Black	Lacombe et al. 2012
Voidomatis	Black	Lacombe et al. 2012
Aidani mavro	Black	Lacombe et al. 2012
Aitonychi mavro	Black	Lacombe et al. 2012
Kuldzhinskii	Rose	Simizaki et al. 2011
Yai izyum belyi	White	Milovanov et al. 2021
576P (IRAC1933 X Voltis)	Black	This study
Asmi assouad	Black	This study
Ben Suilah	Black	This study
Bidaneh Ghelmez	White	This study
Bonda	Black	This study
Bruni 116	White	This study
Criolla Grande Sanjuanina	Black	This study
Dzhandzhal Kara	Black	This study
Giro sardo	Black	This study
Gissary	Rose	This study
Golodan	White	This study
IRAC1933 (Bronner X Rouge du Pays)	Black	This study
Kalatchel	White	This study
Kishmish vatkana	Black	This study
Komahikari	White	This study
Kristal	White	This study
LN33	White	This study
Mayolet	Black	This study
Mollar cano	Black	This study
Neyret	Black	This study
Otcha bala	White	This study
Petit Rouge	Black	This study
Quebranta	Red	This study
Rannii Vira	White	This study
Rosa del Peru	Black	This study
Tinta Francisca	Black	This study
Vasarga Chernaya	Black	This study
Vuillermin	Black	This study
White Wortley Hall	White	This study

## Sheet: TableS4
Table S4. Estimated date of insertion of different transposable element.
Name	Haplotype	Position	Length of LTR (5'/3') in bp	INDEL in LTR detected (length in bp)	SNP	Distance (K)	Dating TE insertion (million years ago)
Gret-1	HapA	promoter region of VvMybA1	824/824	No	4 SNPs	0.004	0.153846
RLG_in_A4b	HapF2	first exon of VvMybA4b	732/709	Yes (13bp, 13bp, 3bp)	13SNPs	0.018	0.692308
RLC_A11-A3	HapF2	between VvMybA11 and VvMybA3	238/239	Yes (1bp)	2 SNPs	0.0084	0.323077
RLC_A3-A9	HapF2	between VvMybA3 and VvMybA9	365/367	Yes (4 x 1bp)	2 SNPs	0.005	0.192308
RLC_A13-A1	HapF2	between VvMybA13 and VvMybA1	1123/1166	Yes (21bp, 13bp, 8bp, 1bp)	34 SNPs	0.031	1.19231
RLG	HapFDEL		1465/1476	Yes (10bp, 3x1bp)	37 SNPs	0.0258	0.992308
The pairs from individual LTR retrotransposons were aligned using MUSCLE V5.1 with default parameters (Edgar, 2004). Sequence divergence k between each pair of LTRs was estimated using Kimura's two-parameter model in MEGAX (Kumar et al., 2018). The age (T) of the insertion of a given retrotransposon was estimated using the formula T = k/2r, where r is the substitution rate of 1.3 × 10−8 substitut…

## Sheet: TableS5
Table S5. Six cDNA MybAs (VvMybA1, VvMybA2 and VvMybA3 for both haplotype A and F) were aligned to produce a consensus and identify private SNPs (present only in one cdna). RNA-Seq data (4 libraries from this study and one from Balic et al. 2018 was then mapped to the consensus and allele frequency was computed for each private SNPs.
						This study																				Balic et al. 2018
						Cornalin d'Aoste					Listan Prieto					Otcha bala					Khusaine Belyi					Sultanina (SRR5906861)
Locus	Comments	Consensus position	Reference genotype	Alt Genotype	Variant type	Cov	A	C	G	T	Coverage	A	C	G	T	Coverage	A	C	G	T	Coverage	A	C	G	T	Coverage	A	C	G	T
cDNA_MybA2_HapF	Given the low coverage of this position, not considered for computing mean value for table S5	1	T	A	SNP	17	0	0	0	1	8	0	0	0	1	3	0	0	0	1	3	0	0	0	1	0	0	0	0	0
cDNA_MybA1_HapF		32	C	T	SNP	18	0	1	0	0	13	0	1	0	0	8	0	1	0	0	5	0	1	0	0	3	0	1	0	0
cDNA_MybA2_HapF		33	G	C	SNP	18	0	0.0555556	0.944444	0	13	0	0	1	0	8	0	0	1	0	5	0	0	1	0	3	0	0	1	0
cDNA_MybA1_HapF		56	G	T	SNP	353	0.00283286	0	0.951841	0.0453258	270	0	0	0.992593	0.00740741	126	0	0	0.849206	0.150794	145	0	0	0.993103	0.00689655	58	0	0	1	0
cDNA_MybA2_HapA		60	G	A	SNP	427	0.161593	0	0.836066	0.00234192	308	0.146104	0	0.853896	0	140	0.178571	0	0.821429	0	161	0.161491	0	0.838509	0	77	0.636364	0	0.363636	0
cDNA_MybA2_HapF	SNP not unique to MybA2_HapF in Listan prieto	90	A	G	SNP	842	0.809976	0.00118765	0.188836	0	613	0.422512	0	0.577488	0	265	1	0	0	0	304	1	0	0	0	146	1	0	0	0
Not unique		91	C	T	SNP	872	0.00114679	0.768349	0	0.230505	630	0	0.409524	0	0.590476	277	0	0.884477	0	0.115523	318	0	0.971698	0	0.0283019	149	0	1	0	0
cDNA_MybA3_HapF	This SNP does not exist in Listan prieto	170	A	G	SNP	1791	0.807929	0.000558347	0.189838	0.00167504	1325	0.996226	0.000754717	0.00150943	0.00150943	586	1	0	0	0	638	1	0	0	0	74	0.972973	0	0.027027	0
cDNA_MybA2_HapA		187	G	T	SNP	2092	0	0	0.854685	0.145315	1596	0	0	0.840226	0.159774	695	0	0	0.820144	0.179856	764	0	0	0.786649	0.213351	59	0	0	0.491525	0.508475
cDNA_MybA2_HapA		191	A	G	SNP	2104	0.852662	0.000475285	0.145437	0.000475285	1595	0.838245	0.00188088	0.159875	0	697	0.817791	0.00143472	0.17934	0.00143472	767	0.78618	0	0.208605	0	64	0.484375	0	0.515625	0
Not unique		200	G	A	SNP	1972	0.40213	0	0.59787	0	1488	0.671371	0.000672043	0.327957	0	649	0.288136	0.00308166	0.708783	0	700	0.271429	0	0.728571	0	59	0.457627	0	0.542373	0
cDNA_MybA2_HapA		227	G	A	SNP	1798	0.145161	0	0.854839	0	1397	0.159628	0.00214746	0.838225	0	596	0.186242	0	0.813758	0	661	0.231467	0	0.768533	0	69	0.623188	0	0.376812	0
cDNA_MybA2_HapF	This SNP does not exist in Listan prieto	250	C	G	SNP	1739	0.000575043	0.79471	0.203565	0.00115009	1391	0	1	0	0	567	0	1	0	0	619	0	1	0	0	70	0	1	0	0
cDNA_MybA1_HapF		266	T	C	SNP	1653	0	0.0635209	0	0.936479	1360	0	0.0154412	0	0.984559	547	0	0.0968921	0	0.903108	609	0	0.0558292	0	0.944171	78	0	0	0	1
cDNA_MybA1_HapF		366	G	A	SNP	1762	0.0590238	0	0.940409	0.000567537	1413	0.0134466	0	0.985846	0	691	0.0680174	0	0.931983	0	610	0.0393443	0	0.959016	0.00163934	119	0	0	1	0
cDNA_MybA2_HapA		375	T	C	SNP	1743	0.000573723	0.163511	0	0.835915	1390	0.000719424	0.156115	0.000719424	0.842446	689	0.00145138	0.188679	0	0.809869	599	0	0.247078	0	0.752922	105	0	0.647619	0	0.352381
cDNA_MybA1_HapF		377	G	C	SNP	1771	0	0.0654997	0.933936	0.000564653	1421	0	0.0147783	0.985222	0	709	0.00141044	0.0662906	0.932299	0	605	0	0.0446281	0.955372	0	105	0	0	1	0
cDNA_MybA1_HapA		384	A	G	SNP	1751	0.999429	0	0	0.000571102	1412	0.999292	0	0	0	708	1	0	0	0	604	0.998344	0	0	0.00165563	99	1	0	0	0
cDNA_MybA1_HapF		399	G	A	SNP	1726	0.0596756	0	0.939166	0.00115875	1366	0.0131772	0	0.986091	0.000732064	717	0.0613668	0	0.938633	0	608	0.0411184	0	0.957237	0.00164474	70	0	0	1	0
Not unique (cDNA_MybA1_HapF+cDNA_MybA3_HapA)		411	G	A	SNP	1731	0.523397	0	0.475448	0.0011554	1366	0.661054	0.000732064	0.336018	0.00219619	728	0.14011	0	0.85989	0	635	0.209449	0	0.788976	0.0015748	44	0.522727	0	0.477273	0
cDNA_MybA2_HapA	SNP not unique to MybA2_HapA in Listan Prieto, MybA3_HapF in Listan Prieto has an A at this position	413	T	A	SNP	1750	0.166286	0	0	0.833714	1374	0.562591	0	0.000727802	0.436681	731	0.143639	0	0	0.856361	640	0.214062	0	0	0.785937	44	0.5	0	0	0.5
cDNA_MybA2_HapF		422	A	T	SNP	1698	0.837456	0.00117786	0.000588928	0.160777	1344	0.89881	0.000744048	0.0014881	0.0989583	685	0.99708	0	0.00291971	0	608	0.996711	0.00164474	0	0.00164474	43	0.976744	0	0.0232558	0
cDNA_MybA3_HapA		450	C	T	SNP	1488	0.00134409	0.600134	0	0.398522	1206	0.000829187	0.696517	0	0.302653	581	0	0.216867	0	0.783133	537	0	0.256983	0	0.743017	36	0	0.472222	0	0.527778
cDNA_MybA3_HapA		454	A	G	SNP	1398	0.595136	0	0.404864	0	1111	0.681368	0	0.317732	0.00090009	545	0.2	0	0.8	0	503	0.230616	0	0.767396	0.00198807	35	0.4	0.0571429	0.542857	0
>Myb_cdna_consensus
TTATATATCAATCAATAATTAGAGAAGGAGCCGGTCTCTTGTGTTGAGTTGACTCGATGGAGAGCTTAGGAGTTAGAAAGGGTGCATGGACCCAAGAAGAGGATGTTCTCCTGAGGAAATGCATTGAGAAATATGGAGAAGGAAAGTGGCATCTGGTTCCCCTCCGAGCAGGGTTGAATAGATGCCGAAAAAGCTGCAGGTTGAGATGGCTCAATTATTTGAAGCCGGATATCAAGAGAGGAGAGTTTGCATTAGACGAGGTTGATCTCATGATTAGGCTTCACAATTTGTTGGGGAACAGATGGTCCTTGATTGCGGGTAGGCTTCCAGGGAGGACTGCTAATGATGTCAAGAACTATTGGCATGGTCACCACTTGAAAAAGAAGGTTCAGTTCCAGG…

## Sheet: TableS6
Table S6. RNAseq experiment on berry skin at six weeks after veraison. Estimated allelicfFrequency based on private SNPs (table S5) for each MYBA genes in both haplotype F and A (PN40024) in five different transcriptomes.
	Black-skinned berries		White-skinned berries
Genes/alleles	Cornalin d'Aoste	Listan Prieto	Otcha Bala	Khusaine Belyi	Sultanina (SRR5906861)
VvMybA1_HapF	0.06	0.01	0.08	0.04	Not detected
VvMybA2_HapF	0.2	0.1	Not detected	Not detected	Not detected
VvMybA3_HapF	0.19	0.42	Not detected	Not detected	Not detected
VvMybA1_HapA	Not detected	Not detected	Not detected	Not detected	Not detected
VvMybA2_HapA	0.16	0.156345	0.17	0.21	0.59
VvMybA3_HapA	0.4	0.31	0.75	0.75	0.41
Average coverage of Myb consensus	1393x	1084x	494x	501x	89x
Library size	31.7 million PE reads	54.3 million PE reads	47.2 million PE reads	47.3 million PE reads	11.2 million PE reads

## Sheet: TableS7
Table S7. Metadata of WGS accessions of Vitis vinifera ssp. sylvestris studied for the presence of F haplotype.
Sequenced in/reported by	WGS Library ID	Species	Sample Collection Country/Region
Dong et al. 2023	CH01	V. vinifera subsp. sylvestris	Switzerland
Dong et al. 2023	CH02	V. vinifera subsp. sylvestris	Switzerland
Dong et al. 2023	CH03	V. vinifera subsp. sylvestris	Switzerland
Dong et al. 2023	CH04	V. vinifera subsp. sylvestris	Switzerland
Dong et al. 2023	CH05	V. vinifera subsp. sylvestris	Switzerland
Dong et al. 2023	O14	V. vinifera subsp. sylvestris	Tunisia
Dong et al. 2023	GM49	V. vinifera subsp. sylvestris	Tunisia
Dong et al. 2023	GM51	V. vinifera subsp. sylvestris	Italy
Dong et al. 2023	GM53	V. vinifera subsp. sylvestris	Italy
Dong et al. 2023	GM54	V. vinifera subsp. sylvestris	Italy
Dong et al. 2023	GM55	V. vinifera subsp. sylvestris	Italy
Dong et al. 2023	GM56	V. vinifera subsp. sylvestris	Italy
Dong et al. 2023	GM58	V. vinifera subsp. sylvestris	Italy
Dong et al. 2023	GM59	V. vinifera subsp. sylvestris	Italy
Dong et al. 2023	GM60	V. vinifera subsp. sylvestris	Italy
Dong et al. 2023	GM61	V. vinifera subsp. sylvestris	Italy
Dong et al. 2023	GM62	V. vinifera subsp. sylvestris	Italy
Dong et al. 2023	GM63	V. vinifera subsp. sylvestris	Italy
Dong et al. 2023	GM64	V. vinifera subsp. sylvestris	Italy
Dong et al. 2023	GM66	V. vinifera subsp. sylvestris	Italy
Dong et al. 2023	GM67	V. vinifera subsp. sylvestris	Italy
Dong et al. 2023	GM68	V. vinifera subsp. sylvestris	Italy
Dong et al. 2023	GM69	V. vinifera subsp. sylvestris	Italy
Dong et al. 2023	ITA1	V. vinifera subsp. sylvestris	Italy
Dong et al. 2023	ITA2	V. vinifera subsp. sylvestris	Italy
Dong et al. 2023	ITA3	V. vinifera subsp. sylvestris	Italy
Dong et al. 2023	ITA4	V. vinifera subsp. sylvestris	Italy
Dong et al. 2023	ITA7	V. vinifera subsp. sylvestris	Italy
Dong et al. 2023	ITA14	V. vinifera subsp. sylvestris	Italy
Dong et al. 2023	ITA19	V. vinifera subsp. sylvestris	Italy
Dong et al. 2023	ITA28	V. vinifera subsp. sylvestris	Italy
Dong et al. 2023	ITA32	V. vinifera subsp. sylvestris	Italy
Dong et al. 2023	ITA37	V. vinifera subsp. sylvestris	Italy
Dong et al. 2023	ITA41	V. vinifera subsp. sylvestris	Italy
Dong et al. 2023	ITA45	V. vinifera subsp. sylvestris	Italy
Dong et al. 2023	ITA48	V. vinifera subsp. sylvestris	Italy
Dong et al. 2023	ITA50	V. vinifera subsp. sylvestris	Italy
Dong et al. 2023	ITA57	V. vinifera subsp. sylvestris	Italy
Dong et al. 2023	ITA60	V. vinifera subsp. sylvestris	Italy
Dong et al. 2023	ITA66	V. vinifera subsp. sylvestris	Italy
Dong et al. 2023	ITA70	V. vinifera subsp. sylvestris	Italy
Dong et al. 2023	ITA75	V. vinifera subsp. sylvestris	Italy
Dong et al. 2023	ITA81	V. vinifera subsp. sylvestris	Italy
Dong et al. 2023	ITA92	V. vinifera subsp. sylvestris	Italy
Dong et al. 2023	ITA95	V. vinifera subsp. sylvestris	Italy
Dong et al. 2023	ITA100	V. vinifera subsp. sylvestris	Italy
Dong et al. 2023	ITA115	V. vinifera subsp. sylvestris	Italy
Dong et al. 2023	542	V. vinifera subsp. sylvestris	Spain
Dong et al. 2023	549	V. vinifera subsp. sylvestris	Spain
Dong et al. 2023	555	V. vinifera subsp. sylvestris	Spain
Dong et al. 2023	557	V. vinifera subsp. sylvestris	Spain
Dong et al. 2023	560	V. vinifera subsp. sylvestris	Spain
Dong et al. 2023	Spa33	V. vinifera subsp. sylvestris	Spain
Dong et al. 2023	Spa36	V. vinifera subsp. sylvestris	Spain
Dong et al. 2023	Spa38	V. vinifera subsp. sylvestris	Spain
Dong et al. 2023	Spa41	V. vinifera subsp. sylvestris	Spain
Dong et al. 2023	Spa44	V. vinifera subsp. sylvestris	Spain
Dong et al. 2023	Spa50	V. vinifera subsp. sylvestris	Spain
Dong et al. 2023	Spa53	V. vinifera subsp. sylvestris	Spain
Dong et al. 2023	Spa58	V. vinifera subsp. sylvestris	Spain
Dong et al. 2023	Spa63	V. vinifera subsp. sylvestris	Spain
Dong et al. 2023	Spa67	V. vinifera subsp. sylvestris	Spain
Dong et al. 2023	Spa76	V. vinifera subsp. sylvestris	Spain
Dong et al. 2023	Spa82	V. vinifera subsp. sylvestris	Spain
Dong et al. 2023	Spa86	V. vinifera subsp. sylvestris	Spain
Dong et al. 2023	Spa90	V. vinifera subsp. sylvestris	Spain
Dong et al. 2023	Spa97	V. vinifera subsp. sylvestris	Spain
Dong et al. 2023	IR11	V. vinifera subsp. sylvestris	Iran
Dong et al. 2023	IR13	V. vinifera subsp. sylvestris	Iran
Dong et al. 2023	IR15	V. vinifera subsp. sylvestris	Iran
Dong et al. 2023	IR19	V. vinifera subsp. sylvestris	Iran
Dong et al. 2023	IR23	V. vinifera subsp. sylvestris	Iran
Dong et al. 2023	IR26	V. vinifera subsp. sylvestris	Iran
Dong et al. 2023	IR30	V. vinifera subsp. sylvestris	Iran
Dong et al. 2023	IR36	V. vinifera subsp. sylvestris	Iran
Dong et al. 2023	IR39	V. vinifera subsp. sylvestris	Iran
Dong et al. 2023	IR40	V. vinifera subsp. sylvestris	Iran
Dong et al. 2023	AU06	V. vinifera subsp. sylvestris	Austria
Dong et al. 2023	AU11	V. vinifera subsp. sylvestris	Austria
Dong et al. 2023	AU16	V. vinifera subsp. sylvestris	Austria
Dong et al. 2023	AU32	V. vinifera subsp. sylvestris	Austria
Dong et al. 2023	PO161	V. vinifera subsp. sylvestris	Portugal
Dong et al. 2023	PO167	V. vinifera subsp. sylvestris	Portugal
Dong et al. 2023	PO172	V. vinifera subsp. sylvestris	Portugal
Dong et al. 2023	PO176	V. vinifera subsp. sylvestris	Portugal
Dong et al. 2023	GA1	V. vinifera subsp. sylvestris	Georgia
Dong et al. 2023	GA2	V. vinifera subsp. sylvestris	Georgia
Dong et al. 2023	GA4	V. vinifera subsp. sylvestris	Georgia
Dong et al. 2023	GA5	V. vinifera subsp. sylvestris	Gerorgia
Dong et al. 2023	GA7	V. vinifera subsp. sylvestris	Georgia
Dong et al. 2023	GA8	V. vinifera subsp. sylvestris	Gerorgia
Dong et al. 2023	GA11	V. vinifera subsp. sylvestris	Georgia
Dong et al. 2023	GA14	V. vinifera subsp. sylvestris	Gerorgia
Dong et al. 2023	GA18	V. vinifera subsp. sylvestris	Georgia
Dong et al. 2023	GA20	V. vinifera subsp. sylvestris	Gerorgia
Dong et al. 2023	HU2	V. vinifera subsp. sylvestris	Hungary
Dong et al. 2023	HU12	V. vinifera subsp. sylvestris	Hungary
Dong et al. 2023	HU18	V. vinifera subsp. sylvestris	Hungary
Dong et al. 2023	HU24	V. vinifera subsp. sylvestris	Hungary
Dong et al. 2023	HU28	V. vinifera subsp. sylvestris	Hungary
Dong et al. 2023	CU96	V. vinifera subsp. sylvestris	Croatia
Dong et al. 2023	CU113	V. vinifera subsp. sylvestris	Croatia
Dong et al. 2023	CU121	V. vinifera subsp. sylvestris	Croatia
Dong et al. 2023	CU130	V. vinifera subsp. sylvestris	Croatia
Dong et al. 2023	CU142	V. vinifera subsp. sylvestris	Croatia
Dong et al. 2023	Arm59	V. vinifera subsp. sylvestris	Armenia
Dong et al. 2023	VA2	V. vinifera subsp. sylvestris	Armenia
Dong et al. 2023	VA7	V. vinifera subsp. sylvestris	Armenia
Dong et al. 2023	VA10	V. vinifera subsp. sylvestris	Armenia
Dong et al. 2023	VA14	V. vinifera subsp. sylvestris	Armenia
Dong et al. 2023	VA17	V. vinifera subsp. sylvestris	Armenia
Dong et al. 2023	VA23	V. vinifera subsp. sylvestris	Armenia
Dong et al. 2023	VA26	V. vinifera subsp. sylvestris	Armenia
Dong et al. 2023	VA35	V. vinifera subsp. sylvestris	Armenia
Dong et al. 2023	VA75	V. vinifera subsp. sylvestris	Armenia
Dong et al. 2023	AZ1	V. vinifera subsp. sylvestris	Azerbaijan
Dong et al. 2023	AZ3	V. vinifera subsp. sylvestris	Azerbaijan
Dong et al. 2023	AZ6	V. vinifera subsp. sylvestris	Azerbaijan
Dong et al. 2023	AZ7	V. vinifera subsp. sylvestris	Azerbaijan
Dong et al. 2023	AZ8	V. vinifera subsp. sylvestris	Azerbaijan
Dong et al. 2023	AZ9	V. vinifera subsp. sylvestris	Azerbaijan
Dong et al. 2023	AZ12	V. vinifera subsp. sylvestris	Azerbaijan
Dong et al. 2023	AZ13	V. vinifera subsp. sylvestris	Azerbaijan
Dong et al. 2023	AZ15	V. vinifera subsp. sylvestris	Azerbaijan
Dong et al. 2023	AZ18	V. vinifera subsp. sylvestris	Azerbaijan
Dong et al. 2023	IS88	V. vinifera subsp. sylvestris	Israel
Dong et al. 2023	IS100	V. vinifera subsp. sylvestris	Israel
Dong et al. 2023	IS107	V. vinifera subsp. sylvestris	Israel
Dong et al. 2023	IS113	V. vinifera subsp. sylvestris	Israel
Dong et al. 2023	IS119	V. vinifera subsp. sylvestris	Israel
Dong et al. 2023	IS126	V. vinifera subsp. sylvestris	Israel
Dong et al. 2023	IS134	V. vinifera subsp. sylvestris	Israel
Dong et al. 2023	IS192	V. vinifera subsp. sylvestris	Israel
Xiao et al. 2023	SRR12265757	V. vinifera subsp. sylvestris	Israel
Xiao et al. 2023	SRR12265763	V. vinifera subsp. sylvestris	Israel
Xiao et al. 2023	SRR12265766	V. vinifera subsp. sylvestris	Israel
Dong et al. 2023	574	V. vinifera subsp. sylvestris	France
Dong et al. 2023	579	V. vinifera subsp. sylvestris	France
Dong et al. 2023	583	V. vinifera subsp. sylvestris	France
Dong et al. 2023	585	V. vinifera subsp. sylvestris	France
Dong et al. 2023	Fre284	V. vinifera subsp. sylvestris	France
Dong et al. 2023	Fre302	V. vinifera subsp. sylvestris	France
Dong et al. 2023	Fre310	V. vinifera subsp. sylvestris	France
Dong et al. 2023	Fre313	V. vinifera subsp. sylvestris	France
Dong et al. 2023	Fre319	V. vinifera subsp. sylvestris	France
Dong et al. 2023	Fre323	V. vinifera subsp. sylvestris	France
Dong et al. 2023	TUS-1	V. vinifera subsp. sylvestris	Turkey
Dong et al. 2023	TUK-7	V. vinifera subsp. sylvestris	Turkey
Dong et al. 2023	TUG-3	V. vinifera subsp. sylvestris	Turkey
Dong et al. 2023	TUG-21	V. vinifera subsp. sylvestris	Turkey
Dong et al. 2023	TUF-30	V. vinifera subsp. sylvestris	Turkey
Dong et al. 2023	1-W	V. vinifera subsp. sylvestris	Crimea
Dong et al. 2023	10-W	V. vinifera subsp. sylvestris	Crimea
Dong et al. 2023	12-W	V. vinifera subsp. sylvestris	Crimea
Dong et al. 2023	30-W	V. vinifera subsp. sylvestris	Crimea
Dong et al. 2023	37-W	V. vinifera subsp. sylvestris	Crimea
Dong et al. 2023	50-W	V. vinifera subsp. sylvestris	Crimea
Dong et al. 2023	64-W	V. vinifera subsp. sylvestris	Crimea
Dong et al. 2023	167-W	V. vinifera subsp. sylvestris	Crimea
Dong et al. 2023	182-W	V. vinifera subsp. sylvestris	Crimea
Dong et al. 2023	206-W	V. vinifera subsp. sylvestris	Crimea
Dong et al. 2023	HY13	V. vinifera subsp. sylvestris	Bulgaria
Dong et al. 2023	HY17	V. vinifera subsp. sylvestris	Bulgaria
Dong et al. 2023	HY19	V. vinifera subsp. sylvestris	Bulgaria
Dong et al. 2023	HY25	V. vinifera subsp. sylvestris	Bulgaria
Dong et al. 2023	HY28	V. vinifera subsp. sylvestris	Bulgaria
Dong et al. 2023	R01	V. vinifera subsp. sylvestris	Romania
Dong et al. 2023	R03	V. vinifera subsp. sylvestris	Romania
Dong et al. 2023	R05	V. vinifera subsp. sylvestris	Romania
Dong et al. 2023	GM19	V. vinifera subsp. sylvestris	Germany
Dong et al. 2023	GM27	V. vinifera subsp. sylvestris	Germany
Dong et al. 2023	GM32	V. vinifera subsp. sylvestris	Germany
Dong et al. 2023	GM37	V. vinifera subsp. sylvestris	Germany
Dong et al. 2023	GM47	V. vinifera subsp. sylvestris	Germany
Xiao et al. 2023	SRR22585209	V. vinifera subsp. sylvestris	Caucasia (ME1)
Xiao et al. 2023	SRR22585210	V. vinifera subsp. sylvestris	Caucasia (ME1)
Xiao et al. 2023	SRR5627784	V. vinifera subsp. sylvestris	Caucasia (ME1)
Xiao et al. 2023	SRR5627785	V. vinifera subsp. sylvestris	Caucasia (ME1)
Xiao et al. 2023	SRR5627787	V. vinifera subsp. sylvestris	Caucasia (ME1)
Xiao et al. 2023	SRR5627789	V. vinifera subsp. sylvestris	Caucasia (ME1)
Xiao et al. 2023	SRR22585223	V. vinifera subsp. sylvestris	Europe
Xiao et al. 2023	SRR22585226	V. vinifera subsp. sylvestris	Europe
Xiao et al. 2023	SRR5891606	V. vinifera subsp. sylvestris	Europe
Xiao et al. 2023	SRR5891710	V. vinifera subsp. sylvestris	Europe
Xiao et al. 2023	SRR8835164	V. vinifera subsp. sylvestris	Europe
Xiao et al. 2023	SRR9591081	V. vinifera subsp. sylvestris	Europe
Xiao et al. 2023	SRR9591082	V. vinifera subsp. sylvestris	Europe
Xiao et al. 2023	SRR8835138	V. vinifera subsp. sylvestris	Europe
Xiao et al. 2023	SRR8835162	V. vinifera subsp. sylvestris	Europe

[truncated: 2 more sheets: TableS8, TableS9]
